# Supplementary material for: Predicting Drug-Induced Liver Injury Using Machine Learning on a Diverse Set of Predictors
Source: Front Pharmacol. 2021 Aug 18;12:648805. doi: 10.3389/fphar.2021.648805 (PMC8416433; doi:10.3389/fphar.2021.648805)
Supplement: Supplementary file 1 [file Table1.xlsx]

## Sheet: SupplementalTable1
dataset	dilitype	models	training_type	ranking	algorithm	training_AUC	training_sensitivity	training_specificity	training_mcc	training_balanced_accuracy	training_accuracy	training_precision	training_f1	test_sensitivity	test_specificity	test_mcc	test_balanced_accuracy	test_accuracy	test_f1
faers	dili1	rf1	non_resampled	top_1	rf	0.61	0.07	0.96	0.06	0.52	0.77	0.35	0.12	0.04	0.94	-0.03	0.49	0.73	0.07
faers	dili1	lda1	non_resampled	top_2	lda	0.6	0.06	0.96	0.04	0.51	0.77	0.3	0.1	0.02	0.99	0.06	0.51	0.77	0.04
faers	dili1	glm1	non_resampled	top_3	glm	0.59	0.06	0.96	0.04	0.51	0.77	0.3	0.09	0.09	0.95	0.06	0.52	0.75	0.14
faers	dili1	rf1.up	resampled	top_1	rf	0.99	0.93	0.95	0.89	0.94	0.94	0.96	0.94	0.24	0.85	0.11	0.55	0.71	0.28
faers	dili1	nnet1.up	resampled	top_2	nnet	0.92	0.84	0.92	0.84	0.88	0.88	0.92	0.88	0.51	0.73	0.21	0.62	0.68	0.42
faers	dili1	rpart1.up	resampled	top_3	rpart	0.7	0.74	0.57	0.58	0.65	0.66	0.65	0.69	0.42	0.67	0.08	0.54	0.61	0.33
faers	dili3	rf3	non_resampled	top_1	rf	0.6	0.26	0.82	0.08	0.54	0.61	0.45	0.33	0.3	0.84	0.17	0.57	0.66	0.37
faers	dili3	lda3	non_resampled	top_2	lda	0.58	0.23	0.87	0.13	0.55	0.63	0.51	0.32	0.28	0.89	0.22	0.59	0.68	0.38
faers	dili3	glm3	non_resampled	top_3	glm	0.58	0.25	0.86	0.14	0.55	0.63	0.51	0.34	0.28	0.85	0.16	0.57	0.66	0.36
faers	dili3	rf3.up	resampled	top_1	rf	0.96	0.88	0.87	0.75	0.87	0.87	0.88	0.88	0.54	0.71	0.24	0.62	0.65	0.51
faers	dili3	nnet3.up	resampled	top_2	nnet	0.88	0.83	0.84	0.73	0.83	0.83	0.85	0.84	0.39	0.65	0.04	0.52	0.56	0.38
faers	dili3	svmPoly3.up	resampled	top_3	svmPoly	0.64	0.49	0.73	0.47	0.61	0.61	0.61	0.54	0.43	0.65	0.08	0.54	0.57	0.41
faers	dili5	svmPoly5	non_resampled	top_1	svmPoly	0.51	0.29	0.71	0.03	0.5	0.51	0.49	0.36	0.46	0.55	0.01	0.51	0.5	0.5
faers	dili5	rf5	non_resampled	top_2	rf	0.5	0.46	0.53	-0.01	0.49	0.49	0.48	0.47	0.57	0.43	0	0.5	0.5	0.55
faers	dili5	nnet5	non_resampled	top_3	nnet	0.49	0.48	0.49	0	0.49	0.49	0.48	0.48	0.41	0.42	-0.17	0.42	0.42	0.43
faers	dili5	rf5.up	resampled	top_1	rf	0.9	0.81	0.77	0.58	0.79	0.79	0.8	0.81	0.35	0.64	-0.02	0.49	0.48	0.42
faers	dili5	nnet5.up	resampled	top_2	nnet	0.76	0.72	0.68	0.55	0.7	0.7	0.72	0.72	0.49	0.55	0.04	0.52	0.52	0.52
faers	dili5	rpart5.up	resampled	top_3	rpart	0.61	0.72	0.44	0.31	0.58	0.59	0.59	0.65	0.51	0.57	0.08	0.54	0.54	0.54
faers	dili6	rf6	non_resampled	top_1	rf	0.61	0.63	0.53	0.16	0.58	0.58	0.6	0.62	0.72	0.47	0.2	0.6	0.59	0.63
faers	dili6	glm6	non_resampled	top_2	glm	0.56	0.68	0.4	0.08	0.54	0.55	0.56	0.61	0.58	0.48	0.06	0.53	0.53	0.54
faers	dili6	nnet6	non_resampled	top_3	nnet	0.56	0.59	0.5	0.12	0.55	0.55	0.57	0.58	0.56	0.4	-0.04	0.48	0.48	0.5
faers	dili6	rf6.up	resampled	top_1	rf	0.9	0.85	0.77	0.62	0.81	0.81	0.81	0.83	0.58	0.54	0.12	0.56	0.56	0.56
faers	dili6	nnet6.up	resampled	top_2	nnet	0.77	0.79	0.67	0.61	0.73	0.73	0.73	0.76	0.48	0.52	0	0.5	0.5	0.48
faers	dili6	rpart6.up	resampled	top_3	rpart	0.63	0.81	0.39	0.36	0.6	0.62	0.6	0.69	0.44	0.62	0.06	0.53	0.53	0.47
mold	dili1	lda1	non_resampled	top_1	lda	0.52	0.58	0.45	0.03	0.52	0.55	0.78	0.67	0.49	0.51	0	0.5	0.51	0.31
mold	dili1	rpart1	non_resampled	top_2	rpart	0.52	0.93	0.1	0.05	0.51	0.74	0.78	0.85	0.4	0.59	-0.01	0.49	0.54	0.29
mold	dili1	glm1	non_resampled	top_3	glm	0.5	0.52	0.48	0	0.5	0.51	0.77	0.62	0.13	0.96	0.16	0.55	0.77	0.21
mold	dili1	smote.svmPoly1	resampled	top_1	svmPoly	0.82	0.7	0.85	0.76	0.78	0.78	0.82	0.76	0.29	0.87	0.17	0.58	0.73	0.33
mold	dili1	rose.svmPoly1	resampled	top_2	svmPoly	0.81	0.72	0.82	0.75	0.77	0.77	0.8	0.76	0.33	0.88	0.24	0.61	0.75	0.38
mold	dili1	up.svmPoly1	resampled	top_3	svmPoly	0.81	0.71	0.81	0.72	0.76	0.76	0.79	0.75	0.31	0.83	0.14	0.57	0.71	0.33
mold	dili3	svmPoly3	non_resampled	top_1	svmPoly	0.64	0.95	0.1	0.17	0.53	0.63	0.63	0.76	0.45	0.88	0.36	0.66	0.73	0.53
mold	dili3	svmRadial3	non_resampled	top_2	svmRadial	0.63	0.92	0.15	0.11	0.54	0.63	0.64	0.76	0.09	0.98	0.15	0.53	0.67	0.16
mold	dili3	svmLinear3	non_resampled	top_3	svmLinear	0.62	0.97	0.05	0.04	0.51	0.62	0.62	0.76	0.06	0.97	0.07	0.51	0.66	0.11
mold	dili3	rose.svmPoly3	resampled	top_1	svmPoly	0.81	0.75	0.76	0.66	0.75	0.75	0.75	0.75	0.55	0.73	0.28	0.64	0.67	0.54
mold	dili3	rose.svmLinear3	resampled	top_2	svmLinear	0.8	0.72	0.84	0.57	0.78	0.78	0.82	0.77	0.54	0.77	0.31	0.66	0.69	0.54
mold	dili3	up.svmPoly3	resampled	top_3	svmPoly	0.76	0.72	0.71	0.56	0.71	0.71	0.71	0.72	0.55	0.8	0.36	0.67	0.71	0.57
mold	dili5	nnet5	non_resampled	top_1	nnet	0.53	0.54	0.52	0.07	0.53	0.53	0.55	0.55	0.34	0.55	-0.12	0.44	0.44	0.39
mold	dili5	svmRadial5	non_resampled	top_2	svmRadial	0.52	0.75	0.29	0.05	0.52	0.53	0.53	0.62	0.44	0.56	0	0.5	0.5	0.48
mold	dili5	rpart5	non_resampled	top_3	rpart	0.52	0.69	0.35	0.04	0.52	0.52	0.53	0.6	0.33	0.65	-0.03	0.49	0.48	0.4
mold	dili5	rose.svmRadial5	resampled	top_1	svmRadial	0.66	0.65	0.6	0.3	0.62	0.62	0.62	0.63	0.34	0.63	-0.04	0.48	0.47	0.41
mold	dili5	rose.svmLinear5	resampled	top_2	svmLinear	0.64	0.59	0.68	0.27	0.64	0.64	0.65	0.62	0.33	0.62	-0.06	0.47	0.46	0.39
mold	dili5	rose.svmPoly5	resampled	top_3	svmPoly	0.64	0.6	0.63	0.32	0.61	0.61	0.62	0.61	0.38	0.64	0.01	0.51	0.5	0.44
mold	dili6	svmRadial6	non_resampled	top_1	svmRadial	0.98	0.92	0.94	0.87	0.93	0.93	0.93	0.93	0.95	0.98	0.93	0.96	0.96	0.96
mold	dili6	svmPoly6	non_resampled	top_2	svmPoly	0.98	0.94	0.94	0.89	0.94	0.94	0.94	0.94	0.95	0.99	0.94	0.97	0.97	0.97
mold	dili6	svmLinear6	non_resampled	top_3	svmLinear	0.97	0.92	0.92	0.84	0.92	0.92	0.91	0.92	0.94	0.98	0.92	0.96	0.96	0.96
mold	dili6	rose.svmRadial6	resampled	top_1	svmRadial	0.99	0.94	0.96	0.91	0.95	0.95	0.96	0.95	0.97	0.94	0.91	0.95	0.95	0.95
mold	dili6	rose.svmPoly6	resampled	top_2	svmPoly	0.99	0.94	0.98	0.92	0.96	0.96	0.97	0.96	0.91	0.98	0.9	0.95	0.95	0.94
mold	dili6	smote.svmRadial6	resampled	top_3	svmRadial	0.98	0.94	0.93	0.88	0.94	0.94	0.93	0.94	0.96	0.93	0.89	0.94	0.94	0.94
tox	dili1	svmRadial1	non_resampled	top_1	svmRadial	0.53	1	0	-0.02	0.5	0.75	0.75	0.86	0	1	0	0.5	0.77	0
tox	dili1	nb1	non_resampled	top_2	nb	0.52	0.13	0.87	0.02	0.5	0.68	0.25	0.17	0.03	0.97	-0.01	0.5	0.75	0.04
tox	dili1	nnet1	non_resampled	top_3	nnet	0.51	0.16	0.85	0.01	0.51	0.68	0.26	0.2	0.03	0.96	-0.04	0.49	0.74	0.04
tox	dili1	rf1.smote	resampled	top_1	rf	0.85	0.81	0.71	0.54	0.76	0.76	0.74	0.77	0.05	0.97	0.04	0.51	0.76	0.09
tox	dili1	nnet1.smote	resampled	top_2	nnet	0.67	0.68	0.59	0.38	0.63	0.63	0.62	0.65	0.3	0.82	0.12	0.56	0.7	0.32
tox	dili1	rf1.rose	resampled	top_3	rf	0.67	0.7	0.53	0.25	0.62	0.62	0.62	0.66	0.32	0.67	-0.01	0.5	0.59	0.27
tox	dili3	rf3	non_resampled	top_1	rf	0.6	0.39	0.73	0.14	0.56	0.6	0.5	0.44	0.28	0.83	0.13	0.55	0.63	0.35
tox	dili3	glm3	non_resampled	top_2	glm	0.6	0.31	0.83	0.17	0.57	0.62	0.56	0.4	0.43	0.76	0.19	0.59	0.64	0.46
tox	dili3	svmPoly3	non_resampled	top_3	svmPoly	0.59	0.92	0.13	0.11	0.53	0.6	0.61	0.73	0.21	0.91	0.17	0.56	0.66	0.31
tox	dili3	rf3.smote	resampled	top_1	rf	0.71	0.66	0.65	0.31	0.65	0.65	0.65	0.65	0.26	0.86	0.16	0.56	0.65	0.35
tox	dili3	rf3.rose	resampled	top_2	rf	0.7	0.72	0.56	0.29	0.64	0.65	0.65	0.69	0.46	0.59	0.04	0.52	0.54	0.42
tox	dili3	qda3.rose	resampled	top_3	qda	0.7	0.75	0.54	0.3	0.65	0.65	0.65	0.7	0.28	0.88	0.2	0.58	0.67	0.37
tox	dili5	glm5	non_resampled	top_1	glm	0.53	0.33	0.71	0.04	0.52	0.53	0.5	0.4	0.3	0.75	0.06	0.53	0.51	0.4
tox	dili5	qda5	non_resampled	top_2	qda	0.51	0.52	0.47	0	0.5	0.5	0.47	0.5	0.67	0.38	0.05	0.52	0.54	0.61
tox	dili5	nb5	non_resampled	top_3	nb	0.5	0.36	0.65	0.03	0.51	0.51	0.48	0.41	0.06	0.84	-0.16	0.45	0.42	0.11
tox	dili5	rf5.rose	resampled	top_1	rf	0.71	0.75	0.56	0.32	0.65	0.66	0.66	0.7	0.52	0.39	-0.09	0.46	0.46	0.51
tox	dili5	qda5.rose	resampled	top_2	qda	0.66	0.69	0.54	0.23	0.61	0.62	0.63	0.66	0.74	0.31	0.06	0.53	0.54	0.63
tox	dili5	nb5.rose	resampled	top_3	nb	0.66	0.53	0.71	0.31	0.62	0.61	0.68	0.6	0.78	0.25	0.04	0.52	0.54	0.64
tox	dili6	rf6	non_resampled	top_1	rf	0.74	0.72	0.66	0.43	0.69	0.69	0.68	0.7	0.49	0.74	0.23	0.61	0.63	0.54
tox	dili6	qda6	non_resampled	top_2	qda	0.72	0.61	0.76	0.37	0.68	0.68	0.72	0.66	0.63	0.62	0.26	0.63	0.63	0.6
tox	dili6	glm6	non_resampled	top_3	glm	0.71	0.56	0.8	0.38	0.68	0.68	0.74	0.64	0.51	0.69	0.2	0.6	0.61	0.54
tox	dili6	qda6.rose	resampled	top_1	qda	0.91	0.88	0.81	0.69	0.84	0.85	0.84	0.86	0.25	0.8	0.06	0.53	0.56	0.33
tox	dili6	svmRadial6.rose	resampled	top_2	svmRadial	0.9	0.82	0.82	0.67	0.82	0.82	0.85	0.83	0.32	0.77	0.1	0.54	0.57	0.39
tox	dili6	rf6.rose	resampled	top_3	rf	0.9	0.87	0.79	0.68	0.83	0.83	0.83	0.85	0.33	0.79	0.14	0.56	0.59	0.41
voting	dili1	NA	hard	NA	hard_voting	NA	NA	NA	NA	NA	NA	NA	NA	0.58	0.19	-0.22	0.39	0.28	0.27
voting	dili1	NA	soft	NA	soft_voting	NA	NA	NA	NA	NA	NA	NA	NA	0.51	0.36	-0.11	0.44	0.4	0.28
voting	dili1	NA	weighted	NA	weighted_voting	NA	NA	NA	NA	NA	NA	NA	NA	0.16	0.92	0.11	0.54	0.74	0.22
voting	dili3	NA	hard	NA	hard_voting	NA	NA	NA	NA	NA	NA	NA	NA	0.63	0.1	-0.33	0.36	0.28	0.38
voting	dili3	NA	soft	NA	soft_voting	NA	NA	NA	NA	NA	NA	NA	NA	0.64	0.16	-0.23	0.4	0.32	0.39
voting	dili3	NA	weighted	NA	weighted_voting	NA	NA	NA	NA	NA	NA	NA	NA	0.3	0.89	0.24	0.6	0.69	0.4
voting	dili5	NA	hard	NA	hard_voting	NA	NA	NA	NA	NA	NA	NA	NA	0.57	0.41	-0.03	0.49	0.49	0.54
voting	dili5	NA	soft	NA	soft_voting	NA	NA	NA	NA	NA	NA	NA	NA	0.46	0.42	-0.12	0.44	0.44	0.47
voting	dili5	NA	weighted	NA	weighted_voting	NA	NA	NA	NA	NA	NA	NA	NA	0.28	0.71	-0.01	0.5	0.48	0.36
voting	dili6	NA	hard	NA	hard_voting	NA	NA	NA	NA	NA	NA	NA	NA	0.4	0.51	-0.09	0.45	0.46	0.41
voting	dili6	NA	soft	NA	soft_voting	NA	NA	NA	NA	NA	NA	NA	NA	0.26	0.63	-0.12	0.44	0.45	0.31
voting	dili6	NA	weighted	NA	weighted_voting	NA	NA	NA	NA	NA	NA	NA	NA	0.96	0.97	0.93	0.96	0.96	0.96
expr	dili1	svm1000.1	non_resampled	top_1	svm	0.96	0.93	0.82	0.76	0.88	0.91	0.95	0.94	0.38	0.95	0.1	0.67	0.75	0.17
expr	dili1	svm500.1	non_resampled	top_2	svm	0.94	0.91	0.79	0.68	0.85	0.88	0.94	0.92	0.13	0.87	-0.09	0.5	0.68	0.09
expr	dili1	svm250.1	non_resampled	top_3	svm	0.9	0.91	0.73	0.63	0.82	0.87	0.92	0.92	0.19	0.66	-0.06	0.43	0.57	0.22
expr	dili3	svm1000.3	non_resampled	top_1	svm	0.95	0.86	0.88	0.76	0.87	0.87	0.92	0.89	0.34	0.55	0	0.45	0.52	0.39
expr	dili3	svm250.3	non_resampled	top_2	svm	0.93	0.84	0.85	0.74	0.85	0.85	0.9	0.87	0.35	0.56	0.01	0.45	0.52	0.39
expr	dili3	svm500.3	non_resampled	top_3	svm	0.93	0.86	0.84	0.74	0.85	0.85	0.9	0.88	0.33	0.66	-0.03	0.49	0.54	0.32
expr	dili5	svm500.5	non_resampled	top_1	svm	0.95	0.85	0.9	0.76	0.87	0.87	0.9	0.87	0.55	0.59	0.03	0.57	0.51	0.49
expr	dili5	svm250.5	non_resampled	top_2	svm	0.95	0.86	0.91	0.76	0.89	0.89	0.91	0.89	0.53	0.48	0	0.51	0.5	0.53
expr	dili5	svm1000.5	non_resampled	top_3	svm	0.93	0.86	0.86	0.73	0.86	0.86	0.87	0.87	0.58	0.7	0.06	0.64	0.52	0.44
expr	dili6	svm500.6	non_resampled	top_1	svm	0.97	0.94	0.89	0.86	0.92	0.92	0.89	0.91	0.51	0.33	0.1	0.42	0.54	0.61
expr	dili6	svm1000.6	non_resampled	top_2	svm	0.95	0.9	0.86	0.73	0.88	0.88	0.85	0.87	0.48	0.53	0	0.51	0.5	0.47
expr	dili6	rf500.6	non_resampled	top_3	rf	0.94	0.88	0.84	0.83	0.86	0.86	0.83	0.85	0.5	0.28	0.09	0.39	0.53	0.62
